# Supplementary material for: An epigenome-wide association study in whole blood of measures of adiposity among Ghanaians: the RODAM study
Source: Clin Epigenetics. 2017 Sep 21;9:103. doi: 10.1186/s13148-017-0403-x (PMC5609006; doi:10.1186/s13148-017-0403-x)
Supplement: Additional file 1: — Additional methods, quality control, sensitivity analyses and supplementary results. (ZIP 1243 kb) [file 13148_2017_403_MOESM1_ESM.zip]

Archive with 2 entries (2 files):
- 13148_2017_403_MOESM1_ESM/Supplementary File S5.pdf
- 13148_2017_403_MOESM1_ESM/Supplementary Files_revised - CLEP-D-17-00109.pdf
